# Supplementary material for: Reproductive Potential Impacts Body Maintenance Parameters and Global DNA Methylation in Honeybee Workers (Apis mellifera L.)
Source: Insects. 2021 Nov 12;12(11):1021. doi: 10.3390/insects12111021 (PMC8617817; doi:10.3390/insects12111021)
Supplement: Supplementary file 1 [file insects-12-01021-s001.zip]

Archive with 1 entries (1 files):
- insects-1425425-supplementary.pdf
